# Supplementary material for: Identification of Reliable Reference Genes under Different Stresses and in Different Tissues of Toxicodendron succedaneum
Source: Genes (Basel). 2022 Dec 17;13(12):2396. doi: 10.3390/genes13122396 (PMC9778191; doi:10.3390/genes13122396)
Supplement: Supplementary file 1 [file genes-13-02396-s001.zip › Table S1.xlsx]

## Sheet: Sheet1
Table S1. Database annotation of six reference genes from transcriptome data
Gene name	Gene_ID	COG_class_annotation	GO_annotation	KEGG_annotation	KOG_class_annotation	Pfam_annotation	Swissprot_annotation	TrEMBL_annotation	eggNOG_class_annotation	nr_annotation	GO_second_level_annotation	KEGG_pathway_annotation
TsRG01	BMK_Unigene_016113	Translation, ribosomal structure and biogenesis	Molecular Function: structural constituent of ribosome (GO:0003735);; Cellular Component: ribosome (GO:0005840);; Biological Process: translation (GO:0006412);;	K02960|6.1e-76|cic:CICLE_v10029508mg|K02960 small subunit ribosomal protein S16e | (RefSeq) hypothetical protein	Translation, ribosomal structure and biogenesis	Ribosomal protein S9/S16	40S ribosomal protein S16 OS=Gossypium hirsutum OX=3635 GN=RPS16 PE=2 SV=1	Ribosomal protein OS=Parasponia andersonii OX=3476 GN=PanWU01x14_351180 PE=3 SV=1	Translation, ribosomal structure and biogenesis	40S ribosomal protein S16-like [Pistacia vera]	molecular function: structural molecule activity (GO:0005198);; cellular component: cell (GO:0005623);; cellular component: macromolecular complex (GO:0032991);; cellular component: organelle (GO:0043226);; cellular component: cell part (GO:0044464);; biological process: metabolic process (GO:0008152);; biological process: cellular process (GO:0009987)	Ribosome (ko03010)
TsRG02	BMK_Unigene_021355	--	Molecular Function: protein phosphatase inhibitor activity (GO:0004864);; Cellular Component: nucleus (GO:0005634);; Cellular Component: cytoplasm (GO:0005737);; Biological Process: defense response (GO:0006952);; Biological Process: response to biotic stimulus (GO:0009607);; Biological Process: abscisic acid-activated signaling pathway (GO:0009738);; Molecular Function: abscisic acid binding (GO…	--	--	Pathogenesis-related protein Bet v 1 family	Major strawberry allergen Fra a 1.08 OS=Fragaria ananassa OX=3747 GN=Fra a 1.08 PE=1 SV=1	Uncharacterized protein isoform 1 OS=Theobroma cacao OX=3641 GN=TCM_021281 PE=3 SV=1	Function unknown	major allergen Pru av 1-like [Pistacia vera]	biological process: biological regulation (GO:0065007);; molecular function: molecular function regulator (GO:0098772);; cellular component: cell (GO:0005623);; cellular component: organelle (GO:0043226);; cellular component: cell part (GO:0044464);; biological process: response to stimulus (GO:0050896);; biological process: cellular process (GO:0009987);; biological process: signaling (GO:002305…	--
TsRG03	BMK_Unigene_105886	--	Molecular Function: translation elongation factor activity (GO:0003746);; Cellular Component: eukaryotic translation elongation factor 1 complex (GO:0005853);;	K03232|2.5e-95|cpap:110817048|K03232 elongation factor 1-beta | (RefSeq) elongation factor 1-beta 2	Transcription	EF-1 guanine nucleotide exchange domain	Elongation factor 1-beta 1 OS=Arabidopsis thaliana OX=3702 GN=At5g12110 PE=2 SV=2	EF1_GNE domain-containing protein OS=Nyssa sinensis OX=561372 GN=F0562_022531 PE=3 SV=1	Translation, ribosomal structure and biogenesis	elongation factor 1-beta 2-like [Pistacia vera]	biological process: metabolic process (GO:0008152);; biological process: cellular process (GO:0009987);; molecular function: binding (GO:0005488);; cellular component: cell (GO:0005623);; cellular component: macromolecular complex (GO:0032991);; cellular component: cell part (GO:0044464)	--
TsRG04	BMK_Unigene_119138	Translation, ribosomal structure and biogenesis	Molecular Function: translation elongation factor activity (GO:0003746);; Molecular Function: GTPase activity (GO:0003924);; Molecular Function: GTP binding (GO:0005525);;	K03231|1.7e-47|ghi:107905285|K03231 elongation factor 1-alpha | (RefSeq) elongation factor 1-alpha-like isoform X1	Translation, ribosomal structure and biogenesis	Elongation factor Tu GTP binding domain	Elongation factor 1-alpha 1 OS=Arabidopsis thaliana OX=3702 GN=A1 PE=1 SV=1	Elongation factor 1-alpha (Fragment) OS=Citrus unshiu OX=55188 GN=CUMW_119980 PE=3 SV=1	Translation, ribosomal structure and biogenesis	hypothetical protein CUMW_119980, partial [Citrus unshiu]	biological process: metabolic process (GO:0008152);; biological process: cellular process (GO:0009987);; molecular function: binding (GO:0005488);; molecular function: catalytic activity (GO:0003824)	RNA transport (ko03013)
TsRG05	BMK_Unigene_126100	Translation, ribosomal structure and biogenesis	Molecular Function: structural constituent of ribosome (GO:0003735);; Cellular Component: ribosome (GO:0005840);; Biological Process: translation (GO:0006412);; Molecular Function: rRNA binding (GO:0019843);;	K02987|3.0e-142|cic:CICLE_v10012499mg|K02987 small subunit ribosomal protein S4e | (RefSeq) hypothetical protein	Translation, ribosomal structure and biogenesis	Ribosomal family S4e;; 40S ribosomal protein S4 C-terminus;; RS4NT (NUC023) domain;; KOW motif;; S4 domain	40S ribosomal protein S4-3 OS=Arabidopsis thaliana OX=3702 GN=RPS4D PE=2 SV=2	Uncharacterized protein OS=Nyssa sinensis OX=561372 GN=F0562_017747 PE=3 SV=1	Translation, ribosomal structure and biogenesis	40S ribosomal protein S4-3 [Pistacia vera]	molecular function: structural molecule activity (GO:0005198);; cellular component: cell (GO:0005623);; cellular component: macromolecular complex (GO:0032991);; cellular component: organelle (GO:0043226);; cellular component: cell part (GO:0044464);; biological process: metabolic process (GO:0008152);; biological process: cellular process (GO:0009987);; molecular function: binding (GO:0005488)	Ribosome (ko03010)
TsRG06	BMK_Unigene_158040	Translation, ribosomal structure and biogenesis	Molecular Function: RNA binding (GO:0003723);; Molecular Function: structural constituent of ribosome (GO:0003735);; Biological Process: translation (GO:0006412);; Cellular Component: small ribosomal subunit (GO:0015935);;	K02981|1.8e-124|egr:104445119|K02981 small subunit ribosomal protein S2e | (RefSeq) 40S ribosomal protein S2-4	Translation, ribosomal structure and biogenesis	Ribosomal protein S5, N-terminal domain;; Ribosomal protein S5, C-terminal domain	40S ribosomal protein S2-4 OS=Arabidopsis thaliana OX=3702 GN=RPS2D PE=2 SV=1	S5 DRBM domain-containing protein OS=Acer yangbiense OX=1000413 GN=EZV62_005373 PE=3 SV=1	Translation, ribosomal structure and biogenesis	40S ribosomal protein S2-4-like isoform X2 [Pistacia vera]	molecular function: binding (GO:0005488);; molecular function: structural molecule activity (GO:0005198);; biological process: metabolic process (GO:0008152);; biological process: cellular process (GO:0009987);; cellular component: cell (GO:0005623);; cellular component: macromolecular complex (GO:0032991);; cellular component: organelle (GO:0043226);; cellular component: organelle part (GO:00444…	Ribosome (ko03010)
